# Supplementary material for: Mining Host-Pathogen Protein Interactions to Characterize Burkholderia mallei Infectivity Mechanisms
Source: PLoS Comput Biol. 2015 Mar 4;11(3):e1004088. doi: 10.1371/journal.pcbi.1004088 (PMC4349708; doi:10.1371/journal.pcbi.1004088)
Supplement: S1 Data — (XLSX) [file pcbi.1004088.s001.xlsx]

## Sheet: Human-B. mallei PPIs
B. mallei protein	Human protein
BMA2469	MARCH7
BMAA0749	MARCH7
BMAA1528	SEPT10
BMA3281	ACOT13
BMAA1528	ADFP
BMA0429	AFAP1L2
BMA3281	AGAP11
BMA3281	AGXT2
BMA0429	AHCYL1
BMAA0553	AHSA1
BMAA1538	AHSA1
BMAA1865	AK3
BMAA1865	AKIRIN2
BMA0429	ANKRD17
BMA3281	ANKRD17
BMAA1865	ANKRD31
BMA0278	ANKRD5
BMAA0749	ANXA3
BMAA0728	ANXA3
BMAA0749	AP4S1
BMAA0728	AQP9
BMAA1865	ARCN1
BMAA1528	ARCN1
BMAA0728	ARCN1
BMAA0238	ARCN1
BMAA1531	ARCN1
BMAA0749	ARCN1
BMAA0749	ARFGEF1
BMAA1619	ARFIP2
BMAA1528	ARID1B
BMAA0749	ARID2
BMAA0749	ARL6IP5
BMAA0553	ARMCX1
BMA3281	ARPP19
BMAA0553	ASAH1
BMA0267	ASCC3
BMA3281	ASCC3
BMAA1619	ASCC3
BMAA0553	ASCC3
BMAA0238	ASCC3
BMAA1531	ASRGL1
BMAA1865	ASXL1
BMAA0238	ATL2
BMAA0749	ATXN7L3B
BMAA0553	B4GALT4
BMAA1865	BBOX1
BMA0429	BBOX1
BMAA0553	BIRC2
BMAA0728	BMI1
BMAA1865	BPGM
BMAA0728	BTN3A2
BMAA1619	BZW2
BMAA1865	C11orf1
BMAA0553	C11orf1
BMAA0238	C11orf74
BMAA0728	C11orf74
BMAA0553	C11orf74
BMA0429	C11orf74
BMAA0446	C11orf74
BMAA0749	C16orf45
BMA3281	C1QBP
BMA0267	C1QBP
BMA2469	C1QBP
BMAA1530	C1QBP
BMAA1619	C1QBP
BMA0429	C2orf42
BMAA0553	C3orf64
BMAA1619	C6orf165
BMA0429	C9orf93
BMAA1531	CACYBP
BMAA1531	CADM1
BMA3281	CADM2
BMA3281	CAMSAP1L1
BMAA0728	CAP2
BMA2469	CAPN2
BMA0278	CAPN7
BMA0267	CAPNS2
BMA0429	CAPZA2
BMAA0728	CAT
BMAA1619	CCDC14
BMA2469	CCDC14
BMA0267	CCDC14
BMA0267	CCDC141
BMA0429	CCDC141
BMAA1865	CCDC62
BMA0278	CCDC80
BMAA0238	CCDC85A
BMAA0728	CCDC85A
BMA0278	CCNG1
BMAA0445	CCT6A
BMA0278	CD2AP
BMAA1865	CDC42
BMAA0728	CDCA7L
BMAA0728	CDS1
BMAA0749	CDS1
BMAA0728	CEP192
BMAA1528	CEP192
BMA3281	CHD1L
BMAA1525	CINP
BMA0429	CLTC
BMA3281	CMPK1
BMAA0238	CMPK1
BMAA1528	CMPK1
BMAA1865	CMPK1
BMAA0728	CMPK1
BMA2469	CMPK1
BMAA0679	CMPK1
BMAA0553	CMPK1
BMA0429	CMPK1
BMAA1531	CMPK1
BMAA0553	CNTN4
BMA0267	COG4
BMAA1619	COMMD10
BMAA0238	COPB1
BMAA0238	CPE
BMAA1528	CPN2
BMAA0553	CPSF6
BMAA1528	CREM
BMAA1528	CSNK1G3
BMA0278	CUL1
BMAA0728	CUL1
BMAA0238	CUL1
BMAA1531	CUL5
BMAA0553	CUL5
BMAA0749	CUL5
BMAA0749	CXorf57
BMA3281	CYB5R1
BMAA0553	CYB5R2
BMAA0553	CYBRD1
BMAA0445	DCAF6
BMA0429	DCAF6
BMA0429	DCTN6
BMAA1865	DCTN6
BMA0278	DDX3X
BMA0429	DDX3X
BMAA0728	DHX15
BMA3281	DISC1
BMAA0728	DLG5
BMA0429	DNAJA1
BMAA0749	DNAJA1
BMAA1538	DNAJA1
BMA0278	DNAJA1
BMAA0553	DNAJA1
BMAA0728	DNAJB11
BMAA1538	DNAJB11
BMAA1525	DNAJB11
BMA3281	DNAJB11
BMAA0728	DNAJB4
BMAA0679	DNAJB4
BMAA1865	DNAJB4
BMAA1538	DNAJB4
BMAA0238	DNAJB4
BMA0429	DNAJB4
BMA2469	DNAJB4
BMAA0728	DNAJC10
BMA0429	DST
BMAA0446	DST
BMA2469	DST
BMAA0553	DUS4L
BMA3281	DYNC1H1
BMA0278	DYNLT3
BMAA1528	EIF1AX
BMA0429	EIF1B
BMAA1528	EIF1B
BMA0278	EIF4G3
BMAA0553	ELL2
BMA0429	EPCAM
BMAA0238	EPCAM
BMAA1528	EPCAM
BMA3281	EPRS
BMAA1531	EPRS
BMAA1528	EPRS
BMAA0728	ERI1
BMAA1865	ERLIN2
BMAA0749	ERLIN2
BMAA0749	ETFA
BMAA1865	ETFA
BMA0429	EZR
BMAA0553	F13A1
BMAA1538	F13A1
BMAA1865	F8
BMA3281	FAM149B1
BMAA0749	FAM177A1
BMA0429	FAM177A1
BMAA1525	FAM185A
BMAA1865	FAM18B
BMAA0728	FAM204A
BMAA0749	FAM3C
BMAA0728	FANK1
BMA0429	FANK1
BMAA0728	FASTKD3
BMAA1865	FBLN5
BMAA0749	FBN1
BMAA0728	FBN1
BMAA0238	FBXO8
BMAA1531	FBXO8
BMAA0553	FBXO8
BMAA1538	FBXO8
BMAA0728	FBXO8
BMAA0553	FBXW7
BMAA0749	FCHO2
BMAA1619	FEZ2
BMA0278	FILIP1
BMAA1865	FKBP5
BMAA1531	FLNA
BMAA1865	FMO2
BMA3281	FMO2
BMAA0238	FMO2
BMAA0446	FNBP4
BMA0429	FOPNL
BMA0267	FOXP1
BMAA1865	FREM1
BMAA1528	FRY
BMAA0749	FUBP1
BMA0278	FUT9
BMAA0728	FXR1
BMAA0749	FYN
BMAA1528	FYTTD1
BMAA0728	GAB1
BMAA0553	GAB1
BMAA1865	GABRA4
BMAA0553	GALNT12
BMAA0749	GATAD1
BMAA0446	GFM1
BMAA0728	GFM1
BMAA1528	GFM1
BMAA0749	GFM1
BMAA0728	GNG12
BMAA1531	GOLGA7
BMA3281	GOLGA7
BMAA1528	GOLGA7
BMAA0553	GPATCH8
BMA0429	GPBP1
BMAA0749	GUCY1A3
BMA3281	GUCY1A3
BMA3281	GUF1
BMAA1525	H2AFY
BMAA0553	H2AFY
BMAA0749	HEBP2
BMA0278	HECTD1
BMAA0749	HECTD1
BMAA0728	HECTD1
BMAA1865	HIF1A
BMAA0749	HNRNPA3
BMA0278	HNRNPD
BMA2469	HNRNPUL1
BMAA1531	HSPA14
BMAA1538	HSPA14
BMAA0553	HSPA14
BMAA1865	HSPA5
BMA0278	HSPA5
BMAA0728	HSPA5
BMA3281	HSPA8
BMA2469	HSPA8
BMA0429	HSPA8
BMAA0728	HTRA1
BMAA0553	ID4
BMAA1538	IDO1
BMA0278	IDO1
BMAA0749	IL15
BMAA1619	IL15
BMA0278	IL2RG
BMAA0749	IL6ST
BMAA1525	IL6ST
BMAA0749	ITGA8
BMA3281	ITGAV
BMAA1531	ITGAV
BMAA0749	ITGAV
BMAA0553	JAG1
BMA0278	KANK1
BMAA0728	KBTBD6
BMAA0446	KCTD12
BMA0429	KDELC2
BMAA0749	KDELR2
BMAA0446	KIAA0368
BMAA0728	KIAA1217
BMAA0728	KLHL12
BMAA0749	KLHL12
BMAA0728	KNG1
BMA0429	KPNA3
BMAA0749	LARS
BMA0429	LARS
BMAA0553	LEPR
BMAA0728	LEPR
BMA0429	LGALS3
BMAA1865	LGALS3
BMAA0749	LGALS3
BMAA1525	LGALS3
BMAA0553	LGALS3
BMAA1528	LGALS8
BMAA1531	LIFR
BMAA1865	LIMCH1
BMA2469	LOXL3
BMAA1865	LRP10
BMAA0728	LRRC42
BMA0429	LRRC6
BMAA0679	LRRC6
BMA0429	LRRC7
BMA3281	LRRIQ1
BMAA0728	MAMDC2
BMA0278	MAN1A2
BMA0429	MAP4K5
BMAA1528	MAPKAPK5
BMA0278	MBD5
BMA0429	MCCC1
BMAA0749	MCTS1
BMAA0749	MED14
BMAA1865	MFAP3
BMAA0238	MFAP3
BMAA0749	MGAM
BMAA0238	MGAM
BMAA0728	MGAM
BMAA1619	MIER1
BMAA0553	MIPOL1
BMA0429	MKRN2
BMA0429	MLL5
BMAA1865	MLLT3
BMAA0728	MME
BMAA1528	MMGT1
BMA2469	MNAT1
BMAA0749	MPHOSPH8
BMAA1528	MPP5
BMAA1865	MRPL48
BMAA1528	MRVI1
BMAA0749	MRVI1
BMAA0238	MRVI1
BMAA0728	MRVI1
BMA0429	MRVI1
BMAA0749	MSL2
BMAA0749	MST4
BMA0278	MYH11
BMAA0749	NAALAD2
BMA0278	NCK1
BMA0429	NCOA1
BMAA0749	NCOA4
BMAA0749	NCOA7
BMA0429	NDRG4
BMAA0553	NEFL
BMA0429	NFIA
BMA0429	NLRP1
BMAA1528	NMD3
BMAA0553	NPC2
BMA0429	NPC2
BMA0429	NR1D2
BMAA0749	NR2C1
BMAA0728	NRIP1
BMA0278	NSRP1
BMAA0728	NXT1
BMA0278	OAS3
BMAA0749	OGN
BMA0429	OLFML3
BMA2469	ORC2
BMA2469	OS9
BMAA1528	OSBPL1A
BMAA0749	OVOS2
BMAA0728	OXR1
BMAA1865	PA2G4
BMAA0728	PALLD
BMA3281	PAPOLA
BMAA0238	PAPOLA
BMA2469	PAWR
BMA3281	PDGFRL
BMA3281	PDHX
BMAA0728	PEA15
BMAA0446	PEA15
BMAA0749	PEAK1
BMAA0749	PEG3
BMAA1865	PERP
BMAA0728	PERP
BMAA1865	PFN2
BMAA0749	PGR
BMAA0553	PGR
BMAA1865	PHYHIPL
BMAA1865	PI4K2B
BMAA0728	PITHD1
BMA0278	PLCE1
BMAA1538	PLCE1
BMA3281	PLK1S1
BMAA1865	PMP22
BMA0278	PON3
BMAA0728	PPIA
BMAA0749	PPIA
BMAA1528	PPIE
BMAA0238	PPIE
BMAA1531	PPIG
BMAA0749	PPIG
BMAA1865	PPM1B
BMAA0749	PPP2CB
BMAA0728	PPP2CB
BMAA0728	PPP2R5A
BMAA0553	PPPDE1
BMAA0728	PRICKLE2
BMAA1528	PRKACB
BMAA0679	PRKCI
BMAA0238	PRNP
BMAA1619	PSMA5
BMA2469	PSMA5
BMAA1531	PSMA6
BMAA1531	PSMB8
BMA2469	PSMD8
BMAA1619	PSMD8
BMA0267	PSMD8
BMAA0553	PTAR1
BMAA0728	PTPN2
BMAA1865	PTPRC
BMAA0728	PTPRC
BMAA1528	PXMP3
BMAA0728	QKI
BMAA1865	QRICH1
BMA0429	QSER1
BMAA0238	QSER1
BMAA1865	RAB14
BMAA0749	RAB18
BMAA1865	RAP2A
BMAA0728	RAP2A
BMA0429	RBL1
BMA0278	RBP4
BMAA0553	RCOR1
BMA0278	REPS1
BMA2469	REPS1
BMAA0749	REPS1
BMAA0553	RFTN2
BMAA0553	RGS7
BMAA1528	RNF111
BMAA0238	RNF148
BMA0278	RNF148
BMAA1865	RNF2
BMAA1538	RNF2
BMAA0679	RNF2
BMAA0553	RNF38
BMAA0728	RPL31
BMA2469	RPL32
BMA0267	RPL6
BMAA1525	RSRC2
BMA0278	RSRC2
BMAA1531	RTN4
BMAA1528	RYBP
BMAA1865	SAP18
BMAA0238	SAP18
BMAA0728	SBNO1
BMAA0749	SCAMP1
BMAA0728	SCCPDH
BMAA0728	SDPR
BMAA0749	SEC16B
BMAA1528	SEC31A
BMAA0553	SFMBT2
BMA3281	SFRS15
BMAA0553	SFRS15
BMAA1865	SFRS2
BMAA1865	SH3BGRL
BMAA0749	SH3BP5
BMAA0553	SH3D19
BMA3281	SH3RF1
BMAA0749	SIAH1
BMAA1525	SIAH1
BMAA0749	SLC20A1
BMAA0553	SLC35F5
BMA3281	SLC39A14
BMA0429	SLC39A6
BMAA0553	SLC7A13
BMAA1865	SLC7A13
BMA0278	SLC7A13
BMAA0238	SLC7A13
BMA0429	SLFN5
BMAA1531	SMAD4
BMA2469	SNX1
BMAA1528	SP1
BMAA0553	SPAG17
BMAA0728	SPAG17
BMA3281	SPAG17
BMAA1528	SPAG17
BMAA0749	SPAG6
BMAA0553	SPATA18
BMA0278	SPDYA
BMA3281	SPDYA
BMAA0749	SPDYA
BMAA0553	SPDYA
BMA3281	SPOP
BMAA1531	SREK1
BMAA0553	SREK1
BMAA0728	SRSF2
BMAA0553	SRSF3
BMAA0749	SRSF4
BMA0429	SSFA2
BMAA0749	ST13
BMAA0679	ST13
BMAA0728	STX7
BMAA1528	STX8
BMAA0749	STX8
BMAA1865	STX8
BMAA0553	STX8
BMA0429	STX8
BMA0429	SUCLA2
BMA3281	SUCLA2
BMAA1865	SUCLA2
BMA0278	SYAP1
BMAA1538	SYNRG
BMAA1865	SYT1
BMA0278	TAF5
BMA3281	TAF9B
BMAA1619	TBCEL
BMAA0749	TBX3
BMA0429	TCEA1
BMA2469	TCP11
BMA0429	TES
BMAA0728	TEX2
BMAA1865	TEX34
BMA0429	TGFBR3
BMAA0553	TGFBR3
BMAA1269	TGFBR3
BMA0278	THOC2
BMAA1528	THUMPD2
BMAA1538	THUMPD3
BMA0429	TIMM21
BMAA1865	TJP1
BMAA1538	TMED5
BMAA0749	TMED5
BMAA1865	TMED5
BMA2469	TMEM106B
BMA0429	TMEM106B
BMAA1528	TMEM170B
BMA3281	TMTC4
BMA2469	TNPO1
BMAA0749	TOP1
BMA0429	TPP2
BMAA1521	TRAPPC8
BMAA0749	TRAPPC8
BMAA1528	TRIM13
BMA2469	TRMT6
BMAA1531	TRNT1
BMAA0728	TTC3
BMAA1865	TXNL1
BMAA0728	UBB
BMAA0749	UBE2E3
BMAA0553	UBE2E3
BMAA0728	UBE2Q1
BMAA0749	UBE2V2
BMA3281	UBL3
BMAA1619	UFM1
BMAA1865	UFM1
BMAA1531	UFM1
BMAA0679	UFM1
BMAA1528	UFM1
BMA0267	UFM1
BMAA0728	USO1
BMA0278	USP12
BMAA0553	USP44
BMAA1531	USP47
BMAA0728	USP48
BMAA1531	USP8
BMA0429	USP8
BMAA1865	USP8
BMA0278	UVRAG
BMAA0749	VBP1
BMAA0749	VDAC2
BMAA0553	VDAC2
BMA0278	VPS72
BMAA1531	WAPAL
BMAA0553	WDR48
BMAA1528	WDR48
BMAA1525	WDR48
BMA0278	WDR48
BMAA0238	YME1L1
BMAA0749	YWHAG
BMA0278	ZBTB4
BMA0429	ZC3H11A
BMAA0728	ZCRB1
BMA0429	ZDHHC2
BMA3281	ZDHHC2
BMAA0553	ZDHHC2
BMAA1528	ZDHHC4
BMAA0553	ZFP36L1
BMA3281	ZNF146
BMAA0238	ZNF146
BMAA1865	ZNF155
BMAA1528	ZNF23
BMAA1538	ZNF295
BMAA0553	ZNF295
BMA0278	ZNF302
BMAA1865	ZNF350
BMAA1528	ZNF354A
BMA2469	ZNF577
BMA3281	ZNF622
BMAA0749	ZNF704
BMAA0749	ZNF706
BMA3281	ZNF800
BMAA0238	C5orf44
BMAA0553	C5orf44
BMAA1538	C5orf44
BMAA0749	C5orf44
BMAA0553	ARRDC5
BMAA1538	ARRDC5
BMAA0749	ARRDC5
BMAA1525	CLCA1
BMAA0238	CLCA1
BMAA0749	CLCA1
BMAA1538	CLCA1
BMA0429	CLCA1
BMAA0553	CLCA1
BMAA0728	CLCA1
BMAA0749	EFCAB7
BMAA0238	EFCAB7
BMAA1865	EFCAB7
BMAA1528	NUDT19
BMAA0749	NUDT19
BMA0429	NUDT19
BMAA1865	NUDT19
BMA0278	NUDT19
BMAA1531	AHSA1
BMAA0728	ANKRD17
BMAA1865	ASCC3
BMAA0749	ASCC3
BMAA0553	ASRGL1
BMAA1528	ASRGL1
BMA0278	ASRGL1
BMAA1865	ASRGL1
BMA0429	TANGO2
BMA3281	SMIM15
BMAA1865	BROMI
BMAA0749	CACYBP
BMAA0553	CACYBP
BMAA0553	CADM1
BMAA0749	CADM1
BMAA0749	CAPN7
BMAA1865	CAPN7
BMAA0749	CMPK1
BMA0278	CNTN4
BMAA0749	CNTN4
BMA0267	COMMD10
BMA3281	DNAJA1
BMAA1865	DNAJA1
BMAA1525	DNAJA1
BMAA0238	DNAJA1
BMAA0749	DNAJB11
BMA0429	DNAJB11
BMAA1528	DNAJB4
BMAA0749	DYNC1H1
BMAA1619	ETFA
BMAA1528	CCSER2
BMAA0749	RMDN2
BMA0278	FBN1
BMAA1865	FBXW7
BMAA0728	FCHO2
BMA0429	FLNA
BMAA0553	FLNA
BMAA1525	FLNA
BMAA1525	HEBP2
BMAA0749	HNRNPD
BMAA0553	HSPA5
BMA3281	HSPA5
BMAA0749	HSPA5
BMAA0238	HSPA5
BMA3281	HTRA1
BMAA0553	MAMDC2
BMAA0238	MAP4K5
BMA0278	NCOA7
BMAA1531	NPC2
BMAA0238	NPC2
BMA3281	NPC2
BMAA1525	NPC2
BMAA1865	NPC2
BMAA1538	NPC2
BMAA0749	NPC2
BMAA0728	NPC2
BMA2469	OGN
BMAA1865	OLFML3
BMAA0749	PAPOLA
BMA0429	PHYHIPL
BMAA0749	PPM1B
BMA0278	PSMA6
BMAA1865	PSMA6
BMA0278	QKI
BMAA0728	RNF2
BMAA0749	RNF38
BMAA0749	RYBP
BMAA1528	SAP18
BMAA0728	SH3BGRL
BMAA1531	SRSF2
BMA3281	STX8
BMAA1531	STX8
BMAA0553	SUCLA2
BMAA0238	SUCLA2
BMA3281	TEX2
BMAA1865	TGFBR3
BMAA0445	TGFBR3
BMAA0728	THUMPD3
BMAA0238	TJP1
BMAA1538	TJP1
BMAA1528	TRAPPC8
BMAA1865	TRAPPC8
BMAA1538	TRAPPC8
BMAA0728	TRAPPC8
BMAA1538	TXNL1
BMAA1525	TXNL1
BMA0278	TXNL1
BMA3281	UBE2V2
BMAA1619	YME1L1
BMA0429	LGALS9
BMAA0749	RAB27B
BMAA1531	AP3B1
BMAA0749	AP3B1
BMAA0728	AP3B1
BMAA0553	SLC17A3
BMAA1528	LAD1
BMAA0749	SDCBP
BMAA1538	AP3D1
BMAA0749	AP3D1
BMAA1619	AP3D1
BMAA0728	TOR1B
BMAA1538	UNC13B
BMAA0553	UNC13B
BMAA1538	DSCR3
BMA0278	DCLK1
BMAA1538	ERC2
BMA0278	CHUK
BMAA1538	GPR37
BMA0278	SLC31A2
BMAA0749	ARPC5
BMA0278	FABP7
BMAA0749	FLRT2
BMA0278	PJA2
BMAA0728	NDUFB3
BMAA0553	AP1G1
BMAA1528	AP1G1
BMAA1528	GAS2
BMAA0749	PDE6D
BMA0278	PDE6D
BMAA1528	PDE6D
BMAA1619	TIMM8A
BMA0267	TIMM8A
BMAA0553	CST8
BMAA1538	PRMT3
BMAA0553	PRMT3
BMAA0728	PRMT3
BMAA1531	EIF5B
BMAA1269	EIF5B
BMAA0749	DNAJA2
BMA0278	DNAJA2
BMAA0553	DNAJA2
BMAA0238	DNAJA2
BMAA0728	DNAJA2
BMAA1865	CTSL2
BMAA0728	BCAS1
BMAA1538	FLNB
BMAA0553	CS
BMA0429	CS
BMA3281	CS
BMAA0446	CS
BMAA0728	CS
BMAA1538	CS
BMAA0553	CSDE1
BMAA0749	CSDE1
BMAA0749	MYCBP2
BMAA1538	MYCBP2
BMAA0553	TIPRL
BMAA1865	MPDZ
BMAA0749	ZFAND5
BMAA1528	ZFAND5
BMAA0238	GLCE
BMAA0728	GLCE
BMA3281	AP2A2
BMAA0749	AP2A2
BMAA1865	UBR5
BMAA1528	KLHL2
BMAA0553	EPN2
BMAA0749	SNX4
BMAA0728	ZWINT
BMA3281	LUC7L3
BMA3281	FKBP9
BMA0278	CELF2
BMAA0728	SVIL
BMAA0728	SEC24B
BMAA1865	LPHN2
BMAA1531	HSPA4L
BMAA0238	PTBP3
BMA0429	CRYZL1
BMA3281	CRYZL1
BMAA0553	CRYZL1
BMA0278	BPNT1
BMAA1528	NDUFB10
BMAA0553	CP
BMAA1538	IGJ
BMAA1865	C1QC
BMAA1531	RPN2
BMAA1865	ALDOB
BMAA0749	PCCA
BMAA0728	PCCB
BMAA0749	LPL
BMAA1538	RNASE1
BMAA1619	RNASE1
BMAA0749	IGF1R
BMA3281	COL1A2
BMAA1865	COL1A2
BMAA0749	COL1A2
BMAA0238	COL1A2
BMAA1528	SRP19
BMA0278	CD48
BMA0429	HNRNPA1
BMAA0553	HNRNPA1
BMAA0749	HNRNPA1
BMAA0728	LTA4H
BMAA1865	LTA4H
BMA0278	LTA4H
BMAA1525	LTA4H
BMAA1538	LTA4H
BMAA0749	GAA
BMAA1865	RARB
BMAA0749	RARB
BMAA0728	RARB
BMAA0749	THRB
BMAA0749	RALA
BMAA0749	UBL4A
BMAA0749	DMD
BMAA0749	ODC1
BMAA0728	MTHFD2
BMAA1531	MTHFD2
BMAA0749	GABRA1
BMAA1528	ETS1
BMAA0728	FABP4
BMAA0749	GLB1
BMAA0238	GLB1
BMAA0749	ATP2A2
BMAA0749	ARF4
BMAA1528	RPL7
BMAA0749	VCL
BMA0278	SON
BMAA1865	PGAM1
BMAA1528	PLCG1
BMAA0749	EIF2S2
BMAA0553	CD247
BMA0278	ACO1
BMAA0749	DRD1
BMAA1865	FGF7
BMAA0749	PAICS
BMAA0728	LHCGR
BMAA0553	XPA
BMAA1865	XPA
BMA0278	SFPQ
BMAA0749	PTPRG
BMAA0728	NFYB
BMAA0749	IL1R2
BMA2469	SMARCA1
BMA0429	SHC1
BMAA0749	PPP2R1A
BMAA0749	TM4SF1
BMAA0749	LRPAP1
BMAA1538	CASQ1
BMAA0749	HNRNPH3
BMA3281	HNRNPH3
BMA3281	HNRNPH1
BMA0429	YWHAB
BMA3281	INPP5B
BMAA0749	HPD
BMAA0728	MCM7
BMAA1865	GLRX
BMA0278	PGM1
BMAA0749	PGM1
BMAA1528	PGM1
BMAA0728	PGM1
BMAA1528	SNCA
BMAA0238	RBMX
BMAA0749	HSPA9
BMAA1531	HSPA9
BMAA1528	STAT1
BMAA0749	GRIA2
BMA0429	PAFAH1B1
BMAA1865	ASPA
BMAA0238	ASPA
BMAA0728	ASPA
BMAA1538	ASPA
BMAA0749	GYG1
BMAA0749	QARS
BMAA0749	ME1
BMAA0553	ME1
BMAA0553	HSPA13
BMAA0749	SLC11A2
BMAA0728	UBE2A
BMAA1865	CASP4
BMAA0749	YLPM1
BMAA0749	SMCP
BMAA1528	SMCP
BMAA0728	SMCP
BMAA0553	SMCP
BMA0278	GATM
BMAA1528	GATM
BMA3281	GATM
BMAA0749	METAP2
BMAA1865	METAP2
BMAA1538	METAP2
BMA0429	TUB
BMAA0749	MECP2
BMAA0446	CAV2
BMAA0749	VAMP7
BMAA0553	ARHGDIB
BMAA0728	HNRNPF
BMAA1531	HNRNPF
BMA0278	SUB1
BMAA0728	SUB1
BMA0429	MYOM2
BMAA0749	BCAT1
BMAA0749	PRRX1
BMAA0749	SEC13
BMAA0728	NUP107
BMA0429	TPI1
BMA0278	PTEN
BMAA0749	RAB2A
BMAA1525	RAP1B
BMAA0446	PPP1CB
BMA3281	ETF1
BMAA1538	FKBP1A
BMAA1865	UBE2B
BMA0278	RPL38
BMA0278	ACTG1
BMAA0728	ACTG2
BMAA1865	UBE2L3
BMAA1619	LCN2
BMAA0553	IFI35
BMA3281	MRPS25
BMAA0749	TXNL4A
BMAA0749	CCZ1B
BMAA0749	CCZ1
BMA0278	DGCR2
BMAA0446	PITPNA
BMAA0749	FKBP3
BMAA0728	DR1
BMAA1521	TOP2B
BMAA0553	PTPN12
BMA0267	PTK2
BMA0278	MBTD1
BMAA1865	GFPT1
BMAA0749	RAD51
BMAA1865	RAD51
BMAA0728	SRSF1
BMA3281	SRSF1
BMA0278	TMEM62
BMAA1865	CGNL1
BMAA0728	NEXN
BMAA1865	TEF
BMAA1865	PRKAA1
BMAA0749	TARDBP
BMA0278	G3BP1
BMA0429	GPM6B
BMAA0749	GPM6B
BMAA1865	CAMK2G
BMAA0553	CAMK2G
BMAA1865	TNFAIP1
BMAA0728	IL16
BMAA0749	LRP8
BMAA1528	URB2
BMAA1528	EIF3A
BMAA0553	EIF3A
BMAA0728	EIF3A
BMAA0749	EFR3A
BMAA0749	EIF4A2
BMA0429	RBM39
BMA0278	FAT1
BMAA0749	NCOA6
BMAA1531	NCOA6
BMA3281	POSTN
BMAA1865	PPA1
BMAA1531	RABEP1
BMAA1865	PCBP2
BMAA0728	PCBP2
BMAA1538	MTFR1
BMAA0728	MTFR1
BMA3281	SF3A1
BMAA1528	SF3A1
BMAA1865	RGN
BMAA1865	RHOH
BMAA1538	MAPRE1
BMA3281	NEDD8
BMA0278	NEDD8
BMAA0749	TAF9
BMA3281	ZNF239
BMAA1538	LAMA3
BMAA0749	SLC5A12
BMAA0728	CSPP1
BMAA0238	KLHL22
BMAA0749	MTX3
BMAA1531	DOCK11
BMA2469	DOCK11
BMA0429	LRRK2
BMAA0728	PHYHD1
BMA0429	C1orf101
BMAA1619	UBR4
BMAA0749	ANGEL2
BMAA0749	FAM208B
BMA3281	CHIC1
BMAA0749	MORN5
BMAA1865	ZDHHC20
BMAA0749	GLT8D1
BMAA0749	ADAL
BMA0278	SLC25A24
BMAA0446	C15orf26
BMAA0749	C15orf26
BMAA1865	KCTD18
BMA0278	TTC33
BMAA0728	SLC4A10
BMAA1538	SLC4A10
BMAA0238	SLC4A10
BMAA1528	METAP1D
BMA0429	DRAM2
BMAA0728	TMIGD1
BMAA0749	MPRIP
BMAA1538	LARP4
BMAA1865	CYB5R4
BMAA0728	CYB5R4
BMA0429	ABHD13
BMAA0553	CHMP1B
BMAA0749	CHMP1B
BMAA0728	GSTA5
BMAA0749	SETX
BMAA0749	GPR155
BMA3281	PPP1R42
BMAA0749	PPP1R42
BMAA1528	PPP1R42
BMAA1531	PPP1R42
BMAA0238	PPP1R42
BMAA1525	PPP1R42
BMA2469	PPP1R42
BMA0429	PPP1R42
BMAA0728	PPP1R42
BMA0278	PPP1R42
BMAA0553	PPP1R42
BMAA0553	ANKS1B
BMAA1528	ANKS1B
BMAA0749	YTHDF3
BMAA0749	TMED4
BMAA1865	ITIH5
BMAA0728	ZC3HC1
BMAA0553	STX12
BMAA1528	HIPK1
BMA3281	TGIF2LX
BMAA1531	CRLF3
BMAA0553	CRLF3
BMA3281	CRLF3
BMAA0749	TRAPPC5
BMA0429	GCC2
BMAA0728	GCC2
BMAA1865	SIRT2
BMA0278	AMN1
BMAA0238	RASEF
BMAA1528	RASEF
BMA0429	RASEF
BMAA0749	COL27A1
BMAA1528	CENPL
BMAA1865	DTWD1
BMA0429	NKAP
BMAA0238	NKAP
BMAA1531	KCTD17
BMAA0749	MYCT1
BMAA0749	PTGR2
BMAA1538	BMPER
BMAA1538	EIF1AD
BMAA0553	EIF1AD
BMAA0749	AVL9
BMA0429	GOLM1
BMA0429	SERBP1
BMA3281	LSM14A
BMAA0749	LSM14A
BMAA1865	C3orf58
BMAA1865	DDHD1
BMAA1865	APPL2
BMAA1528	SPATA4
BMA0429	SPATA4
BMAA0728	USP32
BMAA1865	PSMA8
BMAA0553	DEPTOR
BMA0429	PUM2
BMAA0749	NANP
BMA0278	C7orf62
BMAA0749	DNAH3
BMA0429	CSGALNACT1
BMAA0749	RHBDD1
BMAA1865	AFAP1L1
BMAA1528	PNISR
BMAA0749	GSG2
BMAA0749	UBTD2
BMAA0728	RNF138
BMAA1528	RNF138
BMAA0728	HNRPLL
BMAA1528	FAR1
BMAA1865	FAR1
BMA0429	CAPSL
BMAA0749	ASB15
BMA0278	TTN
BMAA0749	TTN
BMAA1865	TTN
BMAA1538	N4BP2L2
BMA0429	N4BP2L2
BMAA0749	CORO2A
BMAA0749	PTP4A1
BMAA0749	MAL2
BMAA0749	YIPF5
BMAA0553	TP53INP1
BMAA1865	RPE
BMAA1865	RAD51AP1
BMAA0728	AIDA
BMAA0749	LRRC58
BMA3281	ERLEC1
BMA0429	NUS1
BMA0429	DNAJA3
BMAA1525	DNAJA3
BMAA0749	ACY3
BMAA0749	CDKN2AIPNL
BMAA0553	INTS4
BMAA0749	INTS4
BMAA0553	SUCLG2
BMA0278	NGLY1
BMAA0553	NGLY1
BMAA0749	NGLY1
BMAA1531	NGLY1
BMAA1538	NGLY1
BMAA0728	NGLY1
BMAA1865	NGLY1
BMAA1528	NGLY1
BMAA0749	ITCH
BMAA0749	FAM84B
BMAA0553	PKNOX2
BMAA1528	PKNOX2
BMAA1865	CNDP2
BMAA1865	C2orf50
BMAA1531	SAMD8
BMA0429	SAMD8
BMA0278	PCMTD1
BMAA0749	ANKRD27
BMAA0728	OLFM3
BMAA0749	PCNX
BMAA0553	OSBPL9
BMAA0749	SEC62
BMAA0749	SDHC
BMAA1865	HNRNPAB
BMAA0238	SPOCK3
BMAA0553	SGIP1
BMA3281	FYCO1
BMAA0749	BUD13
BMA0278	C2orf88
BMA3281	DIDO1
BMA3281	NDUFAF3
BMAA1528	BDH2
BMAA0446	C1orf43
BMA0429	ZNF416
BMAA0728	CARD10
BMAA1531	SGPP1
BMAA0238	SRXN1
BMA0429	PKIB
BMAA0728	PKIB
BMA0278	PKIB
BMAA1528	PKIB
BMAA0749	FTO
BMAA0749	WDR61
BMA3281	WDR61
BMAA0553	FAM192A
BMAA1528	CLPB
BMAA0749	COMMD4
BMAA0728	COMMD4
BMAA0238	BTBD1
BMAA0238	INTS2
BMAA0728	GABARAPL1
BMAA1528	GABARAPL1
BMAA0749	GOLPH3
BMAA0749	DHX33
BMA0278	WDR26
BMAA0749	ATP13A3
BMAA1531	CATSPERB
BMAA0728	RMND5A
BMAA0749	PANK3
BMAA0749	WDR41
BMAA1528	PLEKHA3
BMA3281	PLEKHA1
BMA0278	ETNK1
BMAA0749	BPIFA1
BMAA1865	SPAG4
BMAA0749	DDX4
BMAA0749	STARD7
BMAA1538	PAPOLB
BMA0429	METTL5
BMAA1538	FARSB
BMAA0553	IARS2
BMA0429	TMEM30A
BMAA0749	PARVA
BMAA0749	ARL8B
BMA0429	ARL8B
BMA3281	SPATA6
BMAA0728	SPATA6
BMAA0238	C1orf123
BMAA1865	C1orf123
BMA0278	BCLAF1
BMA0278	UTP6
BMAA0749	ELOVL5
BMA0278	SMARCAL1
BMA3281	MPP6
BMAA0749	CWC15
BMA0429	MRPL15
BMAA1528	NDUFAF4
BMAA1525	GCNT4
BMAA0749	SLC17A6
BMAA0749	ATXN10
BMAA1865	DBF4
BMA0429	AASS
BMA3281	CHRNA9
BMAA0728	CHORDC1
BMAA0749	CHORDC1
BMAA0749	PUF60
BMAA1528	DCTN4
BMA0278	DCTN4
BMAA0749	DCTN4
BMAA1865	DCTN4
BMAA0749	FEM1B
BMAA1865	FBXO10
BMA0429	CHIC2
BMAA0749	ZHX1
BMAA1865	ZMYND8
BMA0429	G3BP2
BMAA0749	G3BP2
BMAA0749	WDR3
BMAA1865	HPS5
BMA0278	SHOC2
BMAA1865	DNM3
BMAA0728	FNDC3A
BMA0278	ZBTB1
BMAA1865	SUGT1
BMAA1865	SLMO2
BMAA0749	FAM96B
BMAA1531	RAP2C
BMAA0553	RAP2C
BMAA0749	ZNF330
BMAA1619	TNPO3
BMAA0749	SNX5
BMAA0749	SPIN1
BMAA0749	FKBP7
BMAA0553	EMILIN1
BMAA1865	WSB1
BMAA0749	CEPT1
BMAA0728	SLC4A7

## Sheet: Human PPIs
Human protein 1	Human protein 2
CSNK1E	ARNTL
CSNK1E	TUBG1
CSNK1E	TUBA1A
CSNK1E	HSP90AA1
CSNK1E	AZI1
CSNK1E	DYNLL1
CSNK1E	NCOA3
CSNK1E	CDK5RAP2
CSNK1E	DVL1
CSNK1E	SOCS3
CSNK1E	MCC
CSNK1E	AXIN1
CSNK1E	PRKACA
CSNK1E	NEK2
CSNK1E	DCTN1
CSNK1E	MBD1
CSNK1E	CDK1
CSNK1E	PAFAH1B1
CSNK1E	PPP1R14A
CSNK1E	CETN2
CSNK1E	MDM2
CSNK1E	PLK1
CSNK1E	AKAP9
CSNK1E	NINL
CSNK1E	CNTRL
CSNK1E	CKAP5
CSNK1E	YWHAG
CSNK1E	OCLN
CSNK1E	DCTN2
CSNK1E	DVL2
CSNK1E	CEP63
CSNK1E	PGAP3
CSNK1E	APC
CSNK1E	BID
CSNK1E	CCNA1
CSNK1E	CSNK1D
CSNK1E	TUBB2A
CSNK1E	CENPJ
CSNK1E	MAPRE1
CSNK1E	PRKAR2B
CSNK1E	CEP250
CSNK1E	CEP70
CSNK1E	DYNC1H1
CSNK1E	SSNA1
CSNK1E	ALMS1
CSNK1E	CEP72
CSNK1E	ACTR1A
CSNK1E	PER2
CSNK1E	PLK4
CSNK1E	PPP2R1A
CSNK1E	HAUS2
CSNK1E	TUBB4A
CSNK1E	CEP76
CSNK1E	CLASP1
CSNK1E	YWHAE
CSNK1E	DYNC1I2
CSNK1E	TUBA4A
CSNK1E	PCNT
CSNK1E	EI24
CSNK1E	DVL3
CSNK1E	AXIN2
CSNK1E	PER3
CSNK1E	OFD1
CSNK1E	DCTN3
CSNK1E	YWHAH
CSNK1E	CRY1
CSNK1E	RAD54B
CSNK1E	CEP164
CSNK1E	CRY2
CSNK1E	LOC440917
CSNK1E	NEDD1
CSNK1E	CEP192
CSNK1E	ANKRD6
CSNK1E	FGFR1OP
CSNK1E	CEP135
CSNK1E	CEP290
CSNK1E	CEP41
CSNK1E	SDCCAG8
GNAL	OR8S1
GNAL	OR52N5
GNAL	OR51A2
GNAL	OR8D4
GNAL	BABAM1
GNAL	OR10P1
GNAL	OR4S1
GNAL	OR5AS1
GNAL	OR2M5
GNAL	OR1B1
GNAL	OR1L8
GNAL	OR2S2
GNAL	OR56A4
GNAL	OR5AR1
GNAL	OR5P2
GNAL	OR51M1
GNAL	OR5L2
GNAL	OR2AK2
GNAL	OR4D6
GNAL	OR4C13
GNAL	OR5A2
GNAL	OR8I2
GNAL	OR52J3
GNAL	OR2M3
GNAL	OR1G1
GNAL	OR10H3
GNAL	OR52K2
GNAL	OR6C1
GNAL	OR2C3
GNAL	OR2W3
GNAL	OR14J1
GNAL	OR4C11
GNAL	OR10J3
GNAL	OR1A2
GNAL	OR4F16
GNAL	OR51I1
GNAL	OR1K1
GNAL	OR2Y1
GNAL	USP3
GNAL	OR5I1
GNAL	OR10S1
GNAL	OR2A12
GNAL	OR5AC2
GNAL	OR2Z1
GNAL	OR2A7
GNAL	OR8A1
GNAL	OR6X1
GNAL	OR8U9
GNAL	OR14K1
GNAL	OR52N4
GNAL	OR4K2
GNAL	OR5D13
GNAL	OR4L1
GNAL	OR2M4
GNAL	OR2D3
GNAL	OR51B5
GNAL	OR14C36
GNAL	OR2L2
GNAL	OR1Q1
GNAL	OR4K15
GNAL	OR10H2
GNAL	OR52K1
GNAL	OR5C1
GNAL	OR52N1
GNAL	OR51Q1
GNAL	OR1S1
GNAL	OR5T2
GNAL	OR51F2
GNAL	OR10G4
GNAL	OR4F6
GNAL	OR9G1
GNAL	OR4E2
GNAL	OR4C16
GNAL	OR5AU1
GNAL	OR2A1
GNAL	OR10A4
GNAL	OR2G3
GNAL	OR5B2
GNAL	OR5B17
GNAL	OR52E6
GNAL	OR1J4
GNAL	OR14A16
GNAL	OR8H1
GNAL	OR10AG1
GNAL	OR7A17
GNAL	OR4F5
GNAL	GNGT1
GNAL	OR4M2
GNAL	OR4F3
GNAL	OR52B4
GNAL	OR2W1
GNAL	OR2M7
GNAL	OR4S2
GNAL	OR10V1
GNAL	OR51L1
GNAL	OR5L1
GNAL	OR2T34
GNAL	OR51B6
GNAL	OR51V1
GNAL	OR52E2
GNAL	OR3A2
GNAL	OR4B1
GNAL	OR6M1
GNAL	OR11A1
GNAL	OR52N2
GNAL	OR5H2
GNAL	OR51E1
GNAL	OR5V1
GNAL	OR2T29
GNAL	OR52W1
GNAL	OR9I1
GNAL	OR5M8
GNAL	OR7G1
GNAL	OR5R1
GNAL	OR5W2
GNAL	OR6N2
GNAL	OR10G9
GNAL	OR4K14
GNAL	OR5K1
GNAL	OR10A2
GNAL	OR1E2
GNAL	OR6K2
GNAL	OR2V2
GNAL	OR5M3
GNAL	OR7D2
GNAL	OR8U1
GNAL	OR10G8
GNAL	OR5T1
GNAL	OR1N1
GNAL	OR2A2
GNAL	OR4Q3
GNAL	OR52E8
GNAL	OR1F1
GNAL	OR10K2
GNAL	OR4C3
GNAL	OR8H2
GNAL	OR6K6
GNAL	OR4A47
GNAL	OR4C15
GNAL	OR52B6
GNAL	OR52R1
GNAL	OR51T1
GNAL	OR8J3
GNAL	OR6C3
GNAL	OR5A1
GNAL	OR10G3
GNAL	OR5D14
GNAL	OR4K17
GNAL	OR4K1
GNAL	OR2T5
GNAL	GNB1
GNAL	OR8U8
GNAL	OR5K2
GNAL	OR6C4
GNAL	OR4N4
GNAL	OR52D1
GNAL	OR6S1
GNAL	OR56B1
GNAL	OR8D2
GNAL	OR6B3
GNAL	OR51S1
GNAL	OR9G9
GNAL	OR52M1
GNAL	OR8B12
GNAL	OR10G7
GNAL	OR10C1
GNAL	OR3A3
GNAL	OR2J3
GNAL	OR6F1
GNAL	OR7A10
GNAL	OR2F1
GNAL	OR4D5
GNAL	OR4N2
GNAL	OR3A4P
GNAL	OR9A4
GNAL	OR8K3
GNAL	OR5M9
GNAL	OR2B2
GNAL	OR56A1
GNAL	OR1D4
GNAL	OR4K5
GNAL	OR2T12
GNAL	OR7G2
GNAL	OR1N2
GNAL	OR2A4
GNAL	OR2D2
GNAL	OR7D4
GNAL	OR6N1
GNAL	OR56A3
GNAL	OR52A5
GNAL	OR4D2
GNAL	OR11G2
GNAL	OR1L4
GNAL	OR8J1
GNAL	SPATA2
GNAL	OR10J5
GNAL	OR2A14
GNAL	OR5AK2
GNAL	OR10A6
GNAL	OR1L6
GNAL	OR2L13
GNAL	OR7C1
GNAL	OR8H3
GNAL	OR2K2
GNAL	OR9Q2
GNAL	OR52A1
GNAL	OR2AE1
GNAL	OR5F1
GNAL	OR4F17
GNAL	OR7A5
GNAL	OR10T2
GNAL	OR6Q1
GNAL	OR10G2
GNAL	OR5H6
GNAL	OR4D9
GNAL	OR51A4
GNAL	OR6A2
GNAL	OR1D2
GNAL	OR5T3
GNAL	OR2L3
GNAL	OR6Y1
GNAL	OR4F4
GNAL	OR1I1
GNAL	OR4N5
GNAL	OR1A1
GNAL	OR10Q1
GNAL	OR52H1
GNAL	OR10H4
GNAL	OR5D18
GNAL	OR8B8
GNAL	OR5P3
GNAL	OR9Q1
GNAL	OR2A42
GNAL	OR6K3
GNAL	OR2C1
GNAL	OR2G6
GNAL	OR8D1
GNAL	OR52L1
GNAL	OR51D1
GNAL	OR1L3
GNAL	OR2T10
GNAL	OR1E1
GNAL	OR2T3
GNAL	OR4D11
GNAL	OR1J1
GNAL	OR9K2
GNAL	OR8K1
GNAL	OR2L8
GNAL	OR7G3
GNAL	OR10W1
GNAL	OR2H1
GNAL	OR2T2
GNAL	OR4A16
GNAL	OR10H1
GNAL	OR5B12
GNAL	OR2M2
GNAL	OR2F2
GNAL	OR1S2
GNAL	OR51G1
GNAL	OR3A1
GNAL	OR5D16
GNAL	OR10H5
GNAL	OR4X2
GNAL	OR52I1
GNAL	OR10K1
GNAL	OR5AP2
GNAL	OR6T1
GNAL	OR4A15
GNAL	OR9A2
GNAL	OR5J2
GNAL	OR1J2
GNAL	OR2T1
GNAL	OR10A7
GNAL	OR2A5
GNAL	OR8B3
GNAL	OR10R2
GNAL	OR4P4
GNAL	OR2T11
GNAL	OR4K13
GNAL	OR5B3
GNAL	OR8K5
GNAL	OR56B4
GNAL	OR2B3
GNAL	OR4C6
GNAL	OR51B2
GNAL	OR51B4
GNAL	OR1M1
GNAL	OR51G2
GNAL	OR4M1
GNAL	OR1D5
GNAL	OR5AN1
GNAL	OR51I2
GNAL	OR10AD1
GNAL	OR4X1
GNAL	OR6B1
GNAL	OR2B6
GNAL	OR2T4
GNAL	OR8B4
GNAL	OR52I2
GNAL	OR2T33
GNAL	OR2AG1
GNAL	OR4F15
GNAL	OR6C2
GNAL	OR10A5
GNAL	OR51E2
GNAL	OR9G4
GNAL	OR52E4
GNAL	OR2T35
GNAL	OR7C2
GNAL	OR51A7
GNAL	OR1L1
GNAL	OR6B2
GNAL	OR2T27
GNAL	OR2G2
GNAL	OR4D1
GNAL	OR1C1
GNAL	OR4A5
GNAL	OR2A25
GNAL	OR10A3
GNAL	OR6V1
GNAL	OR2B11
GNAL	OR10J1
GNAL	OR4C12
SLC38A1	TP53
SLC38A1	SETDB1
SLC38A1	EEF1G
SLC38A1	C14orf1
SLC38A1	COPS6
SLC38A1	UTP14A
SLC38A1	KAT7
SLC38A1	RBM48
SLC38A1	CHD3
SLC38A1	KAT5
SLC38A1	CSNK2A2
SLC38A1	HSPE1
SLC38A1	ZHX1
SLC38A1	KIAA1377
SLC38A1	TSC22D4
SLC38A1	UBE2D3
SLC38A1	APLP1
SLC38A1	LRIF1
SLC38A1	LUC7L2
SLC38A1	LNX1
SLC38A1	GDF9
SLC38A1	VASP
SLC38A1	TUBB2A
SLC38A1	RPLP1
SLC38A1	UNC119
SLC38A1	HIF1A
SLC38A1	NMRK2
SLC38A1	GNB2L1
SLC38A1	NIF3L1
SLC38A1	TMEM66
SLC38A1	PTN
SLC38A1	CCDC90B
SLC38A1	MED31
SLC38A1	B4GALT3
SLC38A1	SEPHS1
SLC38A1	KCNA4
SLC38A1	HOXB9
SLC38A1	TCF25
SLC38A1	CRMP1
SLC38A1	FUNDC2
SLC38A1	DNPEP
SLC38A1	HOXB6
SLC38A1	RIF1
SLC38A1	DGKZ
SLC38A1	TLE1
SLC38A1	GBP2
SLC38A1	FTSJ3
SLC38A1	RBM17
SLC38A1	SLC38A2
SLC38A1	ITGA9
SLC38A1	GBP7
SLC38A1	ABCB8
SLC38A1	EPHB6
SLC38A1	TACO1
SLC38A1	PLGRKT
SLC38A1	MRPL9
SLC38A1	CCDC148
SLC38A1	FAM86C1
SLC38A1	EVA1A
SLC38A1	INO80C
SLC38A1	TP53TG1
RHOH	TGFBR1
RHOH	KCNH2
RHOH	UTP14A
RHOH	RHOA
RHOH	LRIF1
RHOH	GDI1
RHOH	CNKSR1
RHOH	ARHGDIA
RHOH	RIF1
RHOH	ARHGDIB
RHOH	ARHGDIG
TGFB1	APP
TGFB1	MMP2
TGFB1	TGFBR1
TGFB1	SNIP1
TGFB1	TGFBR2
TGFB1	TGFBR3
TGFB1	WFIKKN2
TGFB1	FKBP1A
TGFB1	LAMB1
TGFB1	DAXX
TGFB1	FNTA
TGFB1	BMP2
TGFB1	VTN
TGFB1	DPT
TGFB1	BGN
TGFB1	MMP9
TGFB1	ITGAV
TGFB1	EIF3I
TGFB1	DCN
TGFB1	YWHAE
TGFB1	SDC2
TGFB1	THBS1
TGFB1	CCL3
TGFB1	DIP2A
TGFB1	COL2A1
TGFB1	TGFB2
TGFB1	ITGB6
TGFB1	LTBP2
TGFB1	WFIKKN1
TGFB1	LTBP1
TGFB1	ACVRL1
TGFB1	ENG
TGFB1	MRX85
TGFB1	BMP3
TGFB1	LRRC32
TGFB1	FSTL1
TGFB1	PZP
TGFB1	SPARC
TGFB1	FCN1
TGFB1	CTGF
TGFB1	TGFBRAP1
TGFB1	FMOD
TGFB1	LTBP4
TGFB1	VASN
TGFB1	ITGB8
GRB2	CDKN1B
GRB2	SLTM
GRB2	USP53
GRB2	ERBB2
GRB2	RIN3
GRB2	WIPF1
GRB2	RPP38
GRB2	CRK
GRB2	SYNCRIP
GRB2	TNFRSF1A
GRB2	EGFR
GRB2	PRRC2A
GRB2	ANXA2
GRB2	ASAP2
GRB2	SMARCC1
GRB2	RAB8B
GRB2	MAPK14
GRB2	APP
GRB2	HSPA5
GRB2	NELFB
GRB2	PXDN
GRB2	SP1
GRB2	PRKAR1A
GRB2	DARS
GRB2	FLNC
GRB2	RRAS
GRB2	POLR1B
GRB2	SMARCD3
GRB2	RET
GRB2	B2M
GRB2	VAV1
GRB2	SH3KBP1
GRB2	EHMT2
GRB2	RIMS1
GRB2	MAP3K1
GRB2	CYTH2
GRB2	UBC
GRB2	ITGB4
GRB2	PTK2
GRB2	MCC
GRB2	WASF2
GRB2	GHR
GRB2	PTPN11
GRB2	ESR1
GRB2	CELSR3
GRB2	NFYB
GRB2	ITK
GRB2	GAD1
GRB2	PTPN6
GRB2	TSC2
GRB2	AIRE
GRB2	POLR2D
GRB2	DNM1
GRB2	USP8
GRB2	MAPK9
GRB2	SRC
GRB2	CBL
GRB2	HNRNPK
GRB2	BTK
GRB2	CDC27
GRB2	DCTN1
GRB2	ACTA1
GRB2	MAP4K5
GRB2	FLT4
GRB2	SLC6A4
GRB2	DNM2
GRB2	NGFR
GRB2	HCLS1
GRB2	BLNK
GRB2	AP2B1
GRB2	PIK3CG
GRB2	INSR
GRB2	PRNP
GRB2	TFAP2A
GRB2	TP63
GRB2	SOS2
GRB2	KRT18
GRB2	SF3B4
GRB2	EPHB2
GRB2	METAP1
GRB2	EPS15L1
GRB2	EPN1
GRB2	KDR
GRB2	EGF
GRB2	HIST1H3A
GRB2	KRT8
GRB2	FLNA
GRB2	SELL
GRB2	BCAR1
GRB2	PTK2B
GRB2	EP300
GRB2	MED28
GRB2	MYLK
GRB2	SOS1
GRB2	ABL1
GRB2	SUV39H2
GRB2	SH2D1A
GRB2	POLD1
GRB2	PLXNB1
GRB2	WASL
GRB2	LCP2
GRB2	DAB2
GRB2	SNRPD2
GRB2	PRKAB1
GRB2	CTTN
GRB2	HNRNPC
GRB2	SYK
GRB2	FOXH1
GRB2	HIST1H3E
GRB2	KHDRBS2
GRB2	PAK2
GRB2	DAG1
GRB2	KHSRP
GRB2	CKAP5
GRB2	SOCS4
GRB2	RASA1
GRB2	ABI1
GRB2	WAS
GRB2	TOM1L1
GRB2	TNFRSF14
GRB2	LLGL1
GRB2	KIT
GRB2	NT5C3
GRB2	SNRNP200
GRB2	RYR1
GRB2	VAV2
GRB2	FASLG
GRB2	SHBG
GRB2	DLGAP4
GRB2	DCTN2
GRB2	SMAD3
GRB2	A2M
GRB2	NTRK1
GRB2	SHANK2
GRB2	SOCS1
GRB2	NR5A1
GRB2	UBA52
GRB2	PDCD6IP
GRB2	FHOD1
GRB2	JAK2
GRB2	PAX3
GRB2	TEK
GRB2	CTLA4
GRB2	NKX2-1
GRB2	HRAS
GRB2	ADRB2
GRB2	TNPO1
GRB2	WDR44
GRB2	BAD
GRB2	RBBP6
GRB2	ERBB3
GRB2	GABBR1
GRB2	PIK3C2B
GRB2	DRD4
GRB2	EPOR
GRB2	GC
GRB2	PIK3R1
GRB2	IQGAP1
GRB2	ECT2
GRB2	ACTG2
GRB2	FGFR1
GRB2	ARHGEF11
GRB2	RAPSN
GRB2	NEK9
GRB2	DLGAP2
GRB2	FN1
GRB2	ADAM10
GRB2	FLT3
GRB2	CXCR7
GRB2	IL2RB
GRB2	PIGU
GRB2	RIT2
GRB2	CD59
GRB2	PTPN1
GRB2	SYN1
GRB2	CD3EAP
GRB2	P2RX7
GRB2	MYRIP
GRB2	MYH11
GRB2	STK32C
GRB2	SHC1
GRB2	APOH
GRB2	LEPR
GRB2	BCL2A1
GRB2	TF
GRB2	CD2AP
GRB2	KCNH4
GRB2	BRCA2
GRB2	MTA1
GRB2	GSTK1
GRB2	PTPRC
GRB2	EPPK1
GRB2	FYN
GRB2	TGOLN2
GRB2	DTX1
GRB2	MYH9
GRB2	FGFR3
GRB2	PLCG1
GRB2	PKN1
GRB2	IL5RA
GRB2	TFG
GRB2	POLR2A
GRB2	FLT1
GRB2	PTPN4
GRB2	ECHS1
GRB2	ETV6
GRB2	BRD4
GRB2	GAB2
GRB2	DLGAP1
GRB2	PDGFRB
GRB2	GAB3
GRB2	PPP3CA
GRB2	CRKL
GRB2	RIMS2
GRB2	ALK
GRB2	IRS1
GRB2	FRS2
GRB2	EPHA2
GRB2	MAPK12
GRB2	MED14
GRB2	MMAB
GRB2	IL6ST
GRB2	EPS15
GRB2	PDE4D
GRB2	ACAP1
GRB2	EPHB1
GRB2	SPNS1
GRB2	COPS2
GRB2	INPP5D
GRB2	MUC1
GRB2	CSF3R
GRB2	NCL
GRB2	MAPK1
GRB2	FANCA
GRB2	RACGAP1
GRB2	STAMBP
GRB2	SPRY2
GRB2	IL2RG
GRB2	ERBB4
GRB2	GSTZ1
GRB2	CHRD
GRB2	TFAP2B
GRB2	BIN1
GRB2	PPP3CB
GRB2	BCR
GRB2	NPM1
GRB2	SMARCD2
GRB2	CD19
GRB2	SMARCC2
GRB2	AP2M1
GRB2	ADAM12
GRB2	HIST1H3I
GRB2	WASF1
GRB2	ANK2
GRB2	KHDRBS1
GRB2	CD72
GRB2	IL3RA
GRB2	PDIA2
GRB2	ASXL1
GRB2	HNRNPR
GRB2	JAK1
GRB2	CNTFR
GRB2	EFS
GRB2	CCBP2
GRB2	CRYBB3
GRB2	MERTK
GRB2	DOCK1
GRB2	SYNJ1
GRB2	KCNQ1
GRB2	AKAP6
GRB2	RAPGEF1
GRB2	CFH
GRB2	IKBKE
GRB2	ABL2
GRB2	ITGA6
GRB2	ITGA2B
GRB2	HIPK3
GRB2	SNTA1
GRB2	GRB10
GRB2	ZAP70
GRB2	IRS2
GRB2	MICAL1
GRB2	HIST1H3C
GRB2	SMARCD1
GRB2	AGXT
GRB2	RHOU
GRB2	ADRB1
GRB2	FTL
GRB2	MMACHC
GRB2	DRD3
GRB2	VAV3
GRB2	TCERG1
GRB2	CD247
GRB2	OCRL
GRB2	PTPN12
GRB2	MAP2K5
GRB2	TNK2
GRB2	TRIM39
GRB2	SNX3
GRB2	SH3BP2
GRB2	MAP4K1
GRB2	FCGR2B
GRB2	BAZ2A
GRB2	PTPRE
GRB2	MRPL13
GRB2	RPS6KA1
GRB2	NFASC
GRB2	DROSHA
GRB2	MYO18A
GRB2	AP2S1
GRB2	RIT1
GRB2	SPEN
GRB2	CELF2
GRB2	METAP2
GRB2	PBXIP1
GRB2	NCKIPSD
GRB2	KIF3A
GRB2	SLC24A1
GRB2	DNAJA3
GRB2	USP6NL
GRB2	MAP4K3
GRB2	PDGFRA
GRB2	SCARF2
GRB2	F2RL2
GRB2	HCN2
GRB2	CCL5
GRB2	APCS
GRB2	ADAM15
GRB2	CLU
GRB2	H1F0
GRB2	PTPRA
GRB2	PAK4
GRB2	PLD2
GRB2	NAP1L5
GRB2	HELZ
GRB2	OTUD5
GRB2	KRT17
GRB2	KCNB2
GRB2	AXL
GRB2	CD22
GRB2	EIF3D
GRB2	ARHGAP17
GRB2	ALOX5
GRB2	PRSS1
GRB2	MST1R
GRB2	HIST1H3G
GRB2	TSKS
GRB2	ADA
GRB2	PLCG2
GRB2	GRB7
GRB2	SHB
GRB2	POLR1D
GRB2	RIF1
GRB2	HIST1H3J
GRB2	HOXC8
GRB2	DLC1
GRB2	AJUBA
GRB2	AGER
GRB2	PTPRN2
GRB2	TPX2
GRB2	ISG20L2
GRB2	SH2B2
GRB2	TRAT1
GRB2	PLEC
GRB2	SKAP1
GRB2	C6
GRB2	HIST1H3H
GRB2	AMBP
GRB2	KRT7
GRB2	RALGPS1
GRB2	WDR1
GRB2	CSF1R
GRB2	ALAS2
GRB2	PDE6G
GRB2	HIST1H3B
GRB2	ASAP1
GRB2	MT-ATP8
GRB2	CHRM4
GRB2	LY6G6F
GRB2	PAG1
GRB2	FH
GRB2	SS18
GRB2	PNMA2
GRB2	ARHGAP35
GRB2	CCKBR
GRB2	AKAP2
GRB2	SH2B1
GRB2	SLC7A8
GRB2	SH2D4A
GRB2	SYP
GRB2	ITIH4
GRB2	STRADB
GRB2	SIT1
GRB2	SEMA7A
GRB2	RAB6B
GRB2	ENO1
GRB2	WIPF2
GRB2	FLNB
GRB2	HIST1H3D
GRB2	ARHGAP32
GRB2	RNF10
GRB2	SH3D19
GRB2	PIK3R2
GRB2	AHSG
GRB2	HIST1H3F
GRB2	MS4A1
GRB2	PEX13
GRB2	TUB
GRB2	MLL2
GRB2	UGP2
GRB2	NADK
GRB2	SHC2
GRB2	REPS2
GRB2	SPTBN1
GRB2	TRAIP
GRB2	REPS1
GRB2	ESD
GRB2	CHRND
GRB2	SHC3
GRB2	SYNJ2
GRB2	C21orf91
GRB2	EXTL3
GRB2	SMU1
GRB2	NR1H4
GRB2	DNAJB11
GRB2	GLTSCR1
GRB2	CNTNAP1
GRB2	CUTA
GRB2	EPHB6
GRB2	DOCK3
GRB2	IRS4
GRB2	ID4
GRB2	HMGN3
GRB2	PNRC1
GRB2	SH2B3
GRB2	HMGN2
GRB2	PRICKLE3
GRB2	GPANK1
GRB2	PTPN22
GRB2	SNX17
GRB2	CALD1
GRB2	FABP1
GRB2	KIF13A
GRB2	LAX1
GRB2	SNX7
GRB2	NFS1
GRB2	SNX12
GRB2	GPR45
GRB2	FAM110A
GRB2	CYP4F2
GRB2	VPS13A
GRB2	GNS
GRB2	SEPN1
GRB2	ASB16
GRB2	KCNH8
GRB2	NCKAP5
GRB2	SNX8
GRB2	MSI2
GRB2	DLX4
GRB2	APOL5
GRB2	MEPE
GRB2	DUSP15
GRB2	SPRY1
GRB2	HIBCH
GRB2	RBM33
GRB2	SHKBP1
GRB2	BRPF3
GRB2	AFF2
GRB2	SLC23A2
GRB2	SHROOM2
GRB2	TULP1
GRB2	PHACTR2
GRB2	PALM2-AKAP2
GRB2	FRS3
GRB2	ZNF274
GRB2	CLYBL
GRB2	MTA3
GRB2	ERRFI1
GRB2	LIME1
GRB2	GCDH
GRB2	SIGLEC7
GRB2	ST5
GRB2	CDKL5
GRB2	ABI3BP
GRB2	BPGM
GRB2	MT-ND4
GRB2	NEU3
GRB2	LAT2
GRB2	PTPN23
GRB2	SLC1A2
GRB2	SHC4
GRB2	TCEAL8
GRB2	LY6D
GRB2	ZNF311
GRB2	PRG4
GRB2	KCNN1
GRB2	COX6A1
GRB2	ZNF32
GRB2	CD164
GRB2	KCNH7
GRB2	FOXJ1
GRB2	C21orf58
GRB2	SLCO2A1
GRB2	EXTL1
GRB2	SPRYD4
GRB2	PRAP1
GRB2	GAREM
GRB2	ZKSCAN3
GRB2	RPUSD2
QRFPR	QRFP
TRAF1	TANK
TRAF1	USP7
TRAF1	CASP10
TRAF1	TNFRSF1A
TRAF1	GFI1B
TRAF1	HSP90AA1
TRAF1	TICAM1
TRAF1	TRIM37
TRAF1	UBC
TRAF1	TNFAIP3
TRAF1	HSPA8
TRAF1	ACTG1
TRAF1	GAPDH
TRAF1	CFLAR
TRAF1	SRC
TRAF1	NGFR
TRAF1	RIPK2
TRAF1	TNFRSF18
TRAF1	BIRC2
TRAF1	CD40
TRAF1	SFPQ
TRAF1	TNFRSF11A
TRAF1	NGFRAP1
TRAF1	MAP3K5
TRAF1	CASP6
TRAF1	TNFRSF14
TRAF1	MAP3K14
TRAF1	TNFRSF4
TRAF1	SUMO2
TRAF1	TRADD
TRAF1	NONO
TRAF1	TUBB2A
TRAF1	TIMM50
TRAF1	TNFRSF9
TRAF1	CASP8
TRAF1	SPOP
TRAF1	NAP1L1
TRAF1	RIPK1
TRAF1	CASP3
TRAF1	BIRC3
TRAF1	CD27
TRAF1	TNFRSF1B
TRAF1	TUBB4A
TRAF1	TNFRSF12A
TRAF1	SLC25A5
TRAF1	TNFRSF19
TRAF1	RCN2
TRAF1	TUBA4A
TRAF1	APIP
TRAF1	DDX5
TRAF1	HSPA9
TRAF1	ANP32A
TRAF1	TNFRSF8
TRAF1	TNFRSF17
TRAF1	LTBR
TRAF1	EDAR
TRAF1	PPIB
TRAF1	TNFSF9
TRAF1	C1QBP
TRAF1	HIVEP3
TRAF1	TRAIP
TRAF1	DNAJA1
TRAF1	MAP6
TRAF1	BAG2
TRAF1	HSPA1L
TRAF1	TUBA3C
TRAF1	RPS3
TRAF1	TRAF3IP2
TRAF1	DDX3X
TRAF1	NT5DC2
CDK2	CDKN1B
CDK2	TP53
CDK2	SMAD2
CDK2	EZH2
CDK2	CCND1
CDK2	SP1
CDK2	PRKAR1A
CDK2	BCL2
CDK2	CCNB1
CDK2	E2F1
CDK2	NEDD8
CDK2	RB1
CDK2	PCNA
CDK2	CDC37
CDK2	MED1
CDK2	MYOD1
CDK2	KAT2B
CDK2	FABP5P1
CDK2	VHL
CDK2	IKBKG
CDK2	SKP2
CDK2	XRCC6
CDK2	BRCA1
CDK2	CNKSR2
CDK2	PLXNA1
CDK2	MGMT
CDK2	TP73
CDK2	EP300
CDK2	CCNA2
CDK2	CASP4
CDK2	POLD1
CDK2	CCNB2
CDK2	EPB41
CDK2	TSC22D1
CDK2	REL
CDK2	FOXM1
CDK2	SMAD3
CDK2	NFYA
CDK2	FZR1
CDK2	RBL1
CDK2	PTMA
CDK2	FEN1
CDK2	WEE1
CDK2	CDC25B
CDK2	UBE2A
CDK2	MCM4
CDK2	CCNA1
CDK2	CDC7
CDK2	S100A8
CDK2	CCNE1
CDK2	COIL
CDK2	OGT
CDK2	PPP2CA
CDK2	CCNH
CDK2	PABPC1
CDK2	PRKCH
CDK2	CDT1
CDK2	RBL2
CDK2	BRCA2
CDK2	GSTK1
CDK2	CNTN2
CDK2	CDC6
CDK2	MCM3
CDK2	WRAP73
CDK2	MYCN
CDK2	CCNK
CDK2	CHAF1B
CDK2	CDKN1A
CDK2	ORC1
CDK2	LYN
CDK2	ID3
CDK2	PTP4A3
CDK2	PPP1CA
CDK2	UBTF
CDK2	CDC5L
CDK2	GOT2
CDK2	NPM1
CDK2	CHAF1A
CDK2	CNOT7
CDK2	UBE2M
CDK2	BIRC5
CDK2	CDK7
CDK2	ORC2
CDK2	ID2
CDK2	PTHLH
CDK2	CEBPA
CDK2	MSN
CDK2	CKS1B
CDK2	CDC25A
CDK2	ATIC
CDK2	UHRF2
CDK2	HIRA
CDK2	NPDC1
CDK2	TBCA
CDK2	TSSC1
CDK2	FBL
CDK2	SORT1
CDK2	POLD2
CDK2	TSPYL2
CDK2	CDK2AP1
CDK2	RRN3
CDK2	BCCIP
CDK2	PPM1B
CDK2	CCNE2
CDK2	POLA1
CDK2	MYH8
CDK2	POLL
CDK2	CDKN3
CDK2	CCND2
CDK2	HIST1H1B
CDK2	CDX2
CDK2	TAGLN2
CDK2	PRC1
CDK2	RADIL
CDK2	MYBL2
CDK2	RBM4
CDK2	HIST1H1A
CDK2	CDK20
CDK2	RPS16
CDK2	SPDYA
CDK2	MTHFD1
CDK2	INCA1
CDK2	MNDA
CDK2	MS4A3
CDK2	CDK15
CDK2	NAA25
CDK2	PTPN2
CDK2	PCED1A
CDK2	CCNB3
CDKN1B	TANK
CDKN1B	KPNA2
CDKN1B	CCND1
CDKN1B	MCM7
CDKN1B	CCNB1
CDKN1B	UBC
CDKN1B	COPS5
CDKN1B	AKT1
CDKN1B	TSC2
CDKN1B	SRC
CDKN1B	UBE2B
CDKN1B	RHOA
CDKN1B	XPO1
CDKN1B	SKP2
CDKN1B	CCND3
CDKN1B	TSC1
CDKN1B	KPNA3
CDKN1B	CCNA2
CDKN1B	CDK6
CDKN1B	ABL1
CDKN1B	YWHAG
CDKN1B	CUL4A
CDKN1B	CDK4
CDKN1B	UBAC1
CDKN1B	UBE2D2
CDKN1B	DDB1
CDKN1B	CCNA1
CDKN1B	CDK5
CDKN1B	CCNE1
CDKN1B	RAN
CDKN1B	YWHAB
CDKN1B	CASP8
CDKN1B	YES1
CDKN1B	TRIM21
CDKN1B	UBE3A
CDKN1B	YWHAQ
CDKN1B	LYN
CDKN1B	UCHL1
CDKN1B	ARHGDIA
CDKN1B	UBB
CDKN1B	YWHAE
CDKN1B	CKS1B
CDKN1B	RNF123
CDKN1B	RPS6KA1
CDKN1B	CDC34
CDKN1B	YWHAH
CDKN1B	CDK3
CDKN1B	CCNE2
CDKN1B	STMN1
CDKN1B	NUTF2
CDKN1B	FBXO7
CDKN1B	CCND2
CDKN1B	KPNA5
CDKN1B	SPDYA
CDKN1B	NUP50
EBI3	CANX
EBI3	MDFI
EBI3	SMAD3
EBI3	IL27RA
EBI3	IL12A
EBI3	GOSR1
PHC1	HSPA8
PHC1	BMI1
PHC1	GMNN
PHC1	PHC2
PHC1	RNF2
PHC1	CBX4
PHC1	PCGF2
PHC1	UBE2I
PHC1	RING1
PHC1	SCMH1
PHC1	SFMBT1
TP53	GTF2H1
TP53	SMAD2
TP53	USP7
TP53	LRPPRC
TP53	CDC42
TP53	ATM
TP53	H2AFX
TP53	SIRT1
TP53	KPNA2
TP53	HSPA5
TP53	REXO2
TP53	SP1
TP53	BCL2
TP53	PSME3
TP53	HSP90AA1
TP53	EHMT2
TP53	MLL
TP53	RAD51
TP53	L3MBTL1
TP53	E2F1
TP53	UBC
TP53	NEDD8
TP53	EIF2C2
TP53	HSPA8
TP53	NOL3
TP53	TP53BP2
TP53	CTBP1
TP53	VDR
TP53	COPS5
TP53	FAM173A
TP53	MED17
TP53	PTK2
TP53	ESR1
TP53	NFYB
TP53	ASF1A
TP53	SERPINH1
TP53	BRCC3
TP53	G3BP1
TP53	AKR1B1
TP53	CREBBP
TP53	COPS6
TP53	HUWE1
TP53	MED1
TP53	CFLAR
TP53	MAPK9
TP53	HDAC1
TP53	KAT7
TP53	HNRNPK
TP53	BTK
TP53	SMARCA4
TP53	DAPK1
TP53	PSMC5
TP53	ACTA1
TP53	CHEK1
TP53	KAT2B
TP53	DNMT1
TP53	XPO1
TP53	SLC6A4
TP53	CDK1
TP53	PTTG1
TP53	VHL
TP53	POLR1A
TP53	TFAP2A
TP53	XRCC6
TP53	TP63
TP53	EGR1
TP53	HABP4
TP53	CSNK2B
TP53	G3BP2
TP53	HDAC2
TP53	BRCA1
TP53	BRE
TP53	PRKCA
TP53	APEX1
TP53	MTA2
TP53	RPL5
TP53	AURKA
TP53	IKBKB
TP53	BARD1
TP53	NR3C1
TP53	CHD3
TP53	KAT5
TP53	MDM2
TP53	RBBP5
TP53	TP73
TP53	UBE2K
TP53	EP300
TP53	CCNA2
TP53	PLK1
TP53	HSPA1A
TP53	HDAC3
TP53	HMGA1
TP53	ABL1
TP53	YWHAZ
TP53	BHLHE40
TP53	CSNK2A2
TP53	TOPORS
TP53	RPS27A
TP53	NQO1
TP53	ZHX1
TP53	KAT2A
TP53	PPP4C
TP53	BTRC
TP53	CAPN1
TP53	MAPK3
TP53	KAT6A
TP53	HIPK2
TP53	NCOA2
TP53	TXN
TP53	SIN3A
TP53	SUPT3H
TP53	WDR48
TP53	YWHAG
TP53	KPNB1
TP53	NFKBIA
TP53	ING4
TP53	TSG101
TP53	CARM1
TP53	TAF10
TP53	UBE2N
TP53	HNF4A
TP53	SMN1
TP53	MAD2L1BP
TP53	PRDM2
TP53	FOXO3
TP53	KAT8
TP53	TBP
TP53	WDR5
TP53	ERCC2
TP53	ERH
TP53	DVL2
TP53	SMAD3
TP53	NFYA
TP53	TP53BP1
TP53	EIF2C1
TP53	TAF9
TP53	EIF2AK2
TP53	PIN1
TP53	COPS3
TP53	KLF6
TP53	UBA52
TP53	CEBPZ
TP53	HSPA1B
TP53	PHB
TP53	TRIM24
TP53	CHUK
TP53	MAP1B
TP53	CEBPB
TP53	CDK9
TP53	CDC25C
TP53	MAPK8
TP53	TAF6
TP53	ARIH2
TP53	CDKN2A
TP53	PRMT1
TP53	UBE2A
TP53	BRD8
TP53	TADA2A
TP53	MRE11A
TP53	NCOR1
TP53	TAF1B
TP53	TFDP1
TP53	THRB
TP53	KDM1A
TP53	HSPA4
TP53	STUB1
TP53	DHFR
TP53	HDAC9
TP53	MSH2
TP53	TAF1
TP53	CCNG1
TP53	SNRPN
TP53	CDK5
TP53	CSNK1D
TP53	PSMD10
TP53	USP39
TP53	GSK3B
TP53	ERCC6
TP53	S100A8
TP53	TEC
TP53	YY1
TP53	ZNF24
TP53	TOP2A
TP53	SULT1E1
TP53	SUMO1
TP53	HSP90AB1
TP53	PPP2R5C
TP53	DAXX
TP53	AIMP2
TP53	STX5
TP53	TADA3
TP53	BMX
TP53	EEF2
TP53	PPP2CA
TP53	CCNH
TP53	CREB1
TP53	PRKDC
TP53	APOH
TP53	BCL2L1
TP53	BRCA2
TP53	MTA1
TP53	S100A9
TP53	NR4A1
TP53	HIF1A
TP53	STAT6
TP53	APTX
TP53	BMP1
TP53	SSTR3
TP53	CSNK1A1
TP53	RB1CC1
TP53	BLM
TP53	HMGB1
TP53	COPS7A
TP53	USP11
TP53	EIF2S2
TP53	RNF4
TP53	MRPL36
TP53	BAK1
TP53	ATR
TP53	UBE2I
TP53	NUMB
TP53	PPP2R2B
TP53	SERBP1
TP53	YBX1
TP53	PPP1CC
TP53	KANSL1
TP53	PARP1
TP53	ERCC3
TP53	TOP1
TP53	COPS2
TP53	TMSB4X
TP53	STK11
TP53	MUC1
TP53	RPL11
TP53	PRKRIR
TP53	NCL
TP53	NAP1L1
TP53	UBE3A
TP53	SNAI1
TP53	PAFAH1B3
TP53	WWOX
TP53	MAPK1
TP53	CDKN1A
TP53	ING5
TP53	STK4
TP53	MDM4
TP53	SYVN1
TP53	CDKN2C
TP53	PPP1CA
TP53	RFWD2
TP53	SMG1
TP53	CABLES1
TP53	RCHY1
TP53	UCHL1
TP53	CHEK2
TP53	PPP2R1A
TP53	COPS8
TP53	DYNC1I1
TP53	PML
TP53	NMT1
TP53	TAF1C
TP53	PPY
TP53	BCR
TP53	LAMA4
TP53	HSPB1
TP53	MDC1
TP53	NPM1
TP53	SMARCD2
TP53	CUL7
TP53	ING1
TP53	DLEU1
TP53	WRN
TP53	PRAM1
TP53	MAPK10
TP53	SMYD2
TP53	RRM2
TP53	COPS4
TP53	ANK2
TP53	FXYD6
TP53	COX17
TP53	ATF3
TP53	S100A4
TP53	MSX1
TP53	RYBP
TP53	XRCC1
TP53	CDK7
TP53	ITCH
TP53	USP32
TP53	CCL18
TP53	UBB
TP53	WT1
TP53	MPHOSPH6
TP53	MAFK
TP53	MNAT1
TP53	SMARCB1
TP53	HIPK3
TP53	TRRAP
TP53	RFC1
TP53	NTHL1
TP53	TOE1
TP53	CHD8
TP53	RPL17
TP53	CSE1L
TP53	MEN1
TP53	ETHE1
TP53	SMARCD1
TP53	SUPT7L
TP53	DNAJB6
TP53	RNF20
TP53	MAPKAPK5
TP53	SETD7
TP53	PCDHA4
TP53	PRKRA
TP53	HMGB2
TP53	TAF1A
TP53	GPS1
TP53	DDX5
TP53	TP53RK
TP53	HNRNPUL1
TP53	KPNA4
TP53	ZMIZ2
TP53	CCT5
TP53	RNF40
TP53	NDN
TP53	CR2
TP53	PIAS1
TP53	AURKB
TP53	NPRL3
TP53	PPP2R2A
TP53	MAGEB18
TP53	SIVA1
TP53	EFEMP2
TP53	OTUD5
TP53	HSPA9
TP53	PPA1
TP53	ELL
TP53	PADI4
TP53	RAD23A
TP53	EPHA3
TP53	PPM1D
TP53	ZCCHC10
TP53	RRM2B
TP53	PLK3
TP53	ZMIZ1
TP53	PIAS2
TP53	CDC14A
TP53	ARL3
TP53	TPT1
TP53	TFAP2C
TP53	MDH1
TP53	IGF2BP1
TP53	ZFP36L1
TP53	DPH1
TP53	IFRD1
TP53	S100B
TP53	CCAR1
TP53	CABLES2
TP53	TK1
TP53	RAB4A
TP53	PRIM1
TP53	PHF1
TP53	ZNF148
TP53	GTPBP4
TP53	GPS2
TP53	ANXA3
TP53	TAF9B
TP53	PSMD11
TP53	SCAMP1
TP53	ANKRD2
TP53	SETD2
TP53	POLA1
TP53	PAGR1
TP53	ZBTB7A
TP53	CD40LG
TP53	PTEN
TP53	MYL9
TP53	ZNHIT1
TP53	PTGS2
TP53	TTLL10
TP53	VRK1
TP53	TRAPPC11
TP53	FBXO11
TP53	BANP
TP53	TWIST1
TP53	PIAS4
TP53	RNF34
TP53	TDG
TP53	MBD4
TP53	RFFL
TP53	NQO2
TP53	SERPINB9
TP53	ZMYND11
TP53	ARID3A
TP53	TAF5L
TP53	BTBD2
TP53	INGX
TP53	MT1A
TP53	PIWIL1
TP53	PPP1R13L
TP53	DAB2IP
TP53	MAGEA2B
TP53	TOP2B
TP53	ADH5
TP53	TADA1
TP53	EHMT1
TP53	ASPM
TP53	NMT2
TP53	NABP2
TP53	HSPA1L
TP53	FKBP3
TP53	TRMT11
TP53	JMY
TP53	GNL3
TP53	PLAGL1
TP53	MNDA
TP53	GSTM4
TP53	WDR33
TP53	VRK2
TP53	MLL5
TP53	RNF38
TP53	HIPK1
TP53	E4F1
TP53	IFI16
TP53	CUL9
TP53	ZNF420
TP53	RASGRF1
TP53	KLF4
TP53	AGBL2
TP53	THAP8
TP53	MKRN1
TP53	GKN1
TP53	CDC14B
TP53	GNL3L
TP53	SHISA5
TP53	DHCR24
TP53	ZNF385A
TP53	NOC2L
TP53	SP3
TP53	S100A2
TP53	CCDC106
TP53	PBK
TP53	MTHFSD
TP53	ZBTB2
TP53	HECW2
TP53	TP53INP1
TP53	ZNF668
TP53	TRIAP1
TP53	CT49
TP53	KIAA0087
TP53	USP29
TP53	DUSP26
GTF2H1	XPA
GTF2H1	MCM7
GTF2H1	E2F1
GTF2H1	ESR1
GTF2H1	AKR1B1
GTF2H1	CCSER2
GTF2H1	ERCC4
GTF2H1	ERCC2
GTF2H1	GTF2E2
GTF2H1	ATF7IP
GTF2H1	XPC
GTF2H1	RXRB
GTF2H1	PIK3R1
GTF2H1	PSMC2
GTF2H1	CCNH
GTF2H1	PLCG1
GTF2H1	ERCC3
GTF2H1	MMS19
GTF2H1	ZSCAN1
GTF2H1	TCEA1P2
GTF2H1	POLR2C
GTF2H1	FUBP1
GTF2H1	BRPF1
GTF2H1	GTF2E1
GTF2H1	POU2AF1
GTF2H1	CDK7
GTF2H1	ERCC5
GTF2H1	JDP2
GTF2H1	HOXC11
GTF2H1	TXNRD2
GTF2H1	GTF2H2
GTF2H1	GTF2H5
GTF2H1	GTF2H4
GTF2H1	HNRNPU
GTF2H1	KIF13A
ERAS	PIK3CG
ERAS	RAF1
ERAS	PIK3R1
ERAS	PIK3CD
SLTM	TERF2
SLTM	EGFR
SLTM	VAV1
SLTM	SH3KBP1
SLTM	UBC
SLTM	ITGB4
SLTM	PTPN11
SLTM	STAT3
SLTM	SRC
SLTM	CBL
SLTM	CTNNB1
SLTM	BAG1
SLTM	FASN
SLTM	SOS1
SLTM	YWHAZ
SLTM	PLXNB1
SLTM	CTTN
SLTM	DAPK3
SLTM	SMC1A
SLTM	FZR1
SLTM	SNX2
SLTM	PCBD2
SLTM	PIK3R1
SLTM	PIGU
SLTM	PTPN1
SLTM	SHC1
SLTM	PLCG1
SLTM	GAB2
SLTM	HGS
SLTM	INPP5D
SLTM	RANBP9
SLTM	LRIG1
SLTM	CASP3
SLTM	HGF
SLTM	PTPRB
SLTM	PLXNB3
SLTM	NELL1
SLTM	INPPL1
SLTM	PTPRJ
SLTM	CNR1
SLTM	DNAJA3
SLTM	SNAPIN
SLTM	RANBP10
SLTM	GLMN
SLTM	SPSB1
SLTM	MUC20
TERF1	SMAD2
TERF1	DST
TERF1	TERF2
TERF1	GIT1
TERF1	ATM
TERF1	NLRP2
TERF1	KPNA2
TERF1	SKP1
TERF1	MCM7
TERF1	SPTAN1
TERF1	UBC
TERF1	S100A7
TERF1	PFN2
TERF1	NME2
TERF1	CDC37
TERF1	UTP14A
TERF1	XRCC5
TERF1	BAG3
TERF1	CSNK2B
TERF1	BRCA1
TERF1	PRMT5
TERF1	RYR2
TERF1	ABL1
TERF1	CSNK2A2
TERF1	FANCD2
TERF1	ZHX1
TERF1	SMAD9
TERF1	DMD
TERF1	POT1
TERF1	YWHAG
TERF1	KPNB1
TERF1	TBPL1
TERF1	ATN1
TERF1	DDB1
TERF1	CDK9
TERF1	SH3GL3
TERF1	PSMA7
TERF1	PRMT1
TERF1	HSPA4
TERF1	STUB1
TERF1	DOCK2
TERF1	S100A8
TERF1	YY1
TERF1	MAPRE1
TERF1	PPP2CA
TERF1	IDH3A
TERF1	RNF2
TERF1	SAP30BP
TERF1	NR4A1
TERF1	MYH9
TERF1	CDC6
TERF1	BLM
TERF1	CCNT1
TERF1	RAD50
TERF1	PSMB5
TERF1	RMRP
TERF1	TNKS
TERF1	RING1
TERF1	CAPNS1
TERF1	CYFIP1
TERF1	ZBTB16
TERF1	PSMA2
TERF1	PMEPA1
TERF1	PINX1
TERF1	ORC2
TERF1	GANAB
TERF1	PPP2CB
TERF1	GTF2A2
TERF1	CHD8
TERF1	BRAF
TERF1	ACD
TERF1	FBXO4
TERF1	RIC8A
TERF1	HSPH1
TERF1	TAF2
TERF1	ACTN1
TERF1	HSP90B1
TERF1	TRPC5
TERF1	RNF40
TERF1	PABPC4
TERF1	RIC8B
TERF1	PRDX4
TERF1	TNKS2
TERF1	DLG5
TERF1	TERF2IP
TERF1	UTRN
TERF1	CENPF
TERF1	FOXJ3
TERF1	SYNE2
TERF1	CLK3
TERF1	ARTN
TERF1	RPS2
TERF1	TOX4
TERF1	KCTD15
TERF1	ACLY
TERF1	HSP90AB2P
TERF1	USP9X
TERF1	ZNF281
TERF1	LARP7
TERF1	TINF2
TERF1	RPS16
TERF1	IRS4
TERF1	SALL1
TERF1	GNL3
TERF1	RSBN1L
TERF1	KIAA2022
TERF1	PCMT1
TERF1	TDRD6
TERF1	RALGAPA1
TERF1	RPS7
TERF1	RPS8
TERF1	ARHGEF18
TERF1	SEC16A
TERF1	RBM33
TERF1	BAIAP2L1
TERF1	PLOD2
TERF1	MCCC2
TERF1	FBXO21
TERF1	GRPEL1
TERF1	BMP2K
TERF1	RBM15B
TERF1	RASGEF1C
TERF1	TINAG
TERF1	ZC3HAV1L
TERF1	PRPS1L1
TERF1	MACROD2
TERF1	TBX1
TERF1	CCDC147
TERF1	PLOD1
TERF1	CDK13
HNRNPA1	H2AFX
HNRNPA1	SYNCRIP
HNRNPA1	ALYREF
HNRNPA1	PRRC2A
HNRNPA1	SREK1
HNRNPA1	HNRNPA2B1
HNRNPA1	UBC
HNRNPA1	EIF2C2
HNRNPA1	PABPN1
HNRNPA1	FUS
HNRNPA1	MAPK13
HNRNPA1	HNRNPK
HNRNPA1	XRN1
HNRNPA1	ACTB
HNRNPA1	RNPS1
HNRNPA1	MEPCE
HNRNPA1	SRSF4
HNRNPA1	GTF2A1
HNRNPA1	NR3C1
HNRNPA1	U2AF2
HNRNPA1	PRKCZ
HNRNPA1	SRSF2
HNRNPA1	SUFU
HNRNPA1	YWHAZ
HNRNPA1	TOPORS
HNRNPA1	RPL21
HNRNPA1	HNRNPC
HNRNPA1	KHDRBS2
HNRNPA1	KHSRP
HNRNPA1	SF3A2
HNRNPA1	NFKBIA
HNRNPA1	RPAP1
HNRNPA1	MAP3K14
HNRNPA1	SMC1A
[truncated: 74,044 more rows]
